# Supplementary material for: Detection of Volatile Organic Compounds as an emerging strategy for Parkinson’s disease diagnosis and monitoring
Source: NPJ Parkinsons Dis. 2025 Jun 12;11:161. doi: 10.1038/s41531-025-00993-2 (PMC12162845; doi:10.1038/s41531-025-00993-2)
Supplement: Supplementary file 2 — Supplementary Data [file 41531_2025_993_MOESM2_ESM.xlsx]

## Sheet: Supplementary Data 1
Supplementary Data 1. Pre-clinical diagnostic studies. Summary of all the pre-clinical studies in which volatile compounds have been examined as diagnostic biomarkers.
Ref		Species	PD induction technique	Sample	Analytical Technique	PD Group	Control Group	Other Groups	VOC	Chemical Class	PD vs sham-operated	Proposed Origin
[22]	Tisch, U. et al.	Rats	6-OHDA	Breath	Sensors, GCMS	10	9 sham-operated		Styrene	Aromatic hydrocarbon	↑	Unknown
	2012								3,7-Dimethyl-decane	Alkanes	↑	Oxidative stress
									5-Ethyl-2-methyl-octane	Alkanes	↑
									2,4-Dimethyl-heptane	Alkanes	↑
									2,3,5-Trimethyl-Hexane	Alkanes	↑
									Hexadecane	Alkanes	↑
[23]	Khatib, S. et al.	Rats	6-OHDA	Blood, Striatum	GC-MS	11	9 sham-operated	8 DSP-4	1-octen-3-ol	Alcohol/Terpenes	↑ Blood	Oxidation of linoleic acid or hydroperoxide formation on C-12 of arachidonic
	2014										↓ Striatum
									2-ethylhexanol	Alcohol	↑ Blood
									n-hexanol	Alcohol	↓ Striatum
									2-octen-1-ol	Alcohol/Terpenes	↓ Striatum
									methyl benzoate	Ester	↓ Striatum
[24]	Finberg, J. P. N. et al.	Rats	6-OHDA	Blood, Striatum, Breath	Sensors, GCMS	10 A53T	10 sham-operated	5,7-DHT	3-octen-1-ol	Alcohol/Terpenes	↑ Blood
	2018		A53T mutation						4-chloro-3-methyl phenol	Phenolic compounds	↑ Blood
									Hexanal	Aldehyde	↓ Striatum	Oxidative stress - oxidation of omega-six fatty acid
									Hexanol	Alcohol	↓ Striatum	Oxidative stress - reduction of hexanal through dehydrogenase or other enzymes
									2,3- octanedione	Ketone	↓ Striatum
									1-heptyl-2-methyl cyclopropane	Alkane	↑ Striatum	Change in metabolic pathway of cyclopropane fatty acids (CFA). 1-heptyl-2-metyl cyclopropane derive from CFA lipid peroxidation

## Sheet: Supplementary Data 2
Supplementary Data 2. Pre-clinical disease-monitoring studies. Summary of all the pre-clinical studies in which short chain fatty acids have been measured to monitor Parkinson's progression after therapeutic interventions.
Ref		Species	PD induction technique	Sample	Analytical Technique	Untreated PD Group	Treated PD Group	Control Group	Molecule/Treatment tested	Analysed SCFAs	SCFA - PD vs ctrls	SCFA - PD after treatment vs before	Proposed Mechanism
[27]	Sun, M.F. et al.	Mice	MPTP	Stool	GC-MS	15	15	15	Fecal Microbiota Transplantation	Acetic Acid	↑		FMT reverse gut microbiome dysbiosis → Reduced glia activation → Reduced activity of TLR4/TBK1/NF-kB/TNF-α signalling pathway
	2018									Propanoic Acid	↑
										Butyric Acid	↑
										N-Valeric Acid	↑
[29]	Zhou, Z. L. et al.	Mice	MPTP	Stool	GC-MS	18	16	17	Fasting Mimicking Diet	Acetic Acid	=	↑
	2019									Propanoic Acid	↓	↑
										Isobutyric Acid	↓	↑
										Butyric Acid	↑	↓	Increased presence of gut Ruminococcus
										Valeric Acid	↑	↓	Neuro-inflamation induced by MPTP
										Isovaleric Acid	=	=
[30]	Dong, X. L. et al.	Mice	MPTP	Stool	GC-MS	8	8	8	Polymannuronic acid	Acetic Acid	=	↑	Changes in gut microbiome composition together with alterations of digestion and metabolism of dietary proteins and fats
	2020									Propanoic Acid	=	↑
										Butyric Acid	↓	↑
[33]	Hou, Y. et al.	Mice	6-OHDA	Stool	GC-MS	12	12	12	Osteocalcin	Acetic Acid	=	=
	2021									Propanoic Acid	↓	↑	Propanoic acid has neuroprotective effect - underlying mechanism for osteocalcin action
										Butyric Acid	=	=
[28]	Zhong, Z. et al.	Mice	MPTP	Stool	GC-MS	10	10	10	Fecal Microbiota Transplantation	Acetic Acid	↑	↓	FMT reduce SCFA production → Low microglia activation → Lower level of neuroinflammation
	2021									Butyric Acid	↑	↓
										Propanoic Acid	↑	↓
										Valeric Acid	↑	↓
[34]	Yan, Y. et al.	Monkeys	A53T	Stool	GC-MS	5	n/a	5	n/a	Acetic acid	=	n/a	n/a
	2021									Propanoic acid	=
										Hydroxypropionic acid	=
										Butyric acid	=
										3-Hydroxybutyric acid	=
										Isobutyric acid	=
										Valeric acid	=
										3-Methyl-2-oxovaleric acid	=
										Isovaleric acid	=
										Heptanoic acid	=
[31]	Wang, N. et al.	Mice	MPTP	Stool	GC-MS	12	12 MPTP CA30	12 Controls	Chicoric acid	Acetic Acid	↑	↓	SCFA as microbial mediators → Their production altered due to dysbiosis (restored by Chicoric acid) → Triggers of neuroinflammation and gut inflammation
	2022						12 MPTP CA60	12 CA60		Propionic Acid	↑	↓
										Isobutyric Acid	↑	↓
										Butyric Acid	↑	↓
										Isovaleric Acid	↑	↓
										Valeric Acid	↑	↓
[32]	Cui, C. et al.	Mice	MPTP	Stool	GC-MS	15	15	15	Vancomycin	Acetic Acid	=	=
	2022									Propionic Acid	↓	=
										Isobutyric Acid	=	=
										Butyric Acid	↑	↓
										Isovaleric Acid	↑	↓
										Valeric Acid	↑	↓

## Sheet: Supplementary Data 3
Supplementary Data 3. Clinical studies. Summary of all the clinical studies in which volatile compounds have been examined as diagnostic markers.
Ref		Sample	Analytical Technique	PwP	Healthy Controls	HY stage	Medications	VOC	Chemical Class	Level in PD (compared to healthy controls)	Proposed Origin
[35]	Tisch, U. et al.	Breath	Sensors/GCMS	30	12	1-4	Yes	Styrene	Aromatic hydrocarbon	↑	Oxidative stress
	2012							2,3,6,7-tetramethyl-octane	Alkanes	↑
								butylated hydroxytoluene	Phenolic compounds	↑
								5-ethyl-2-methyl-octane	Alkanes	↑
								decamethyl-cyclopentasiloxane	Siloxane	↑
								ethylbenzene	Aromatic hydrocarbon	↑
								1-methyl-3-(1-methylethyl)benzene	Aromatic hydrocarbon	↑
[37]	Bach, J.P. et al.	Breath	eNose/IMS	16	19	Not specified	Not specified	1-butanol	Alcohol	↓	Not specified
	2015
[40]	Nakhleh, M. K. et al.	Breath	Sensors	44	37	2.4±0.8	Yes	3methylhexane	Alkanes	↑	Oxidative stress, cytochrome P450, hepatic enzymes, carbohydrate-metabolism (glycolysis or gluconeogenesis pathways), lipid metabolism and others associated with the different neurological pathologies
	2015							2-pentanone	Ketones	↑
								benzaldehyde	Aromatic hydrocarbon	↑
								acetophenone	Aromatic ketone	↑
[42]	Nakhleh, M.K. et al.	Breath	Sensors/GCMS	44	37	Not specified	Yes	Styrene	Aromatic hydrocarbon	↑	Not specified
	2017							3-methylhexane	Alkanes	↓
								Nonanal	Aldehyde	↓
[36]	Lau, H.C. et al.	Breath	Sensors/GCMS	20	20	2.31 ± 0.56	Yes	Siloxanes, Cyclopentasiloxane, Cyclotrisiloxane	Siloxane	↑	Lipid metabolism disorders caused by silicon secreted in the bile
	2017							Acetamide	Amide	↓	Lipid Peroxidation
[20]	Finberg, J. P. N. et al.	Breath	Sensors	29	19	1.42 ± 0.129	No	Styrene	Aromatic hydrocarbon	↑	Not Specified
	2018							Ethylbenzene	Aromatic hydrocarbon	↑
								o-Xylene	Aromatic hydrocarbon	↑
								2,3-dimethylpentane	Alkane	↑
								Acetophenone	Aromatic ketone	↑
								Propyl-benzene	Aromatic hydrocarbon	↑
								Benzaldehyde	Aromatic hydrocarbon	↑
								Toluene	Aromatic hydrocarbon	↑
								beta-Myrcene	Terpene	↑
								Undecane	Alkane	↑
								Nonanal	Aldehyde	↑
[43]	Stott, S. et al.	Breath	Sensors/GCMS	177	37	2.1 (0.6)	Yes	Pentane	Alkane	↑	Marker of oxidative stress due to alpha synuclein pathology
	2022							Propanal	Aldehyde	↑
								Acetone	Ketone	↑	Not specified
[46]	Trivedi, D. K. et al.	Skin	GCMS	43	21	Not specified	24 drug-naïve	Perillic aldehyde	Aldehyde	↓	Increased activity of lipase (increased Malassezia spp.) correlating with enhanced production of highly lipophilic molecules
	2019							Eicosane	Alkane	↑
								Octadecanal	Alkane	↑
								Hippuric acid	Benzamide	↑	Alteration of microflora
[47]	Sinclair, E. et al.	Skin	GCMS	100	29	Not specified	17 drug-naïve	Identification not performed
	2021
[48]	Fu, W. et al.	Skin	Sensors	43	44	Not specified	Not specified	Hexyl Acetate	Ester	↑	Seborrheic dermatitis caused by increased proliferation of Malassezia yeast
	2022							Perillic aldehyde	Aldehyde	↓
								Octanal	Aldehyde	↑	Increased sweat/Increased oxidative stress

## Sheet: Supplementary Data 4
Supplementary Data 4. Search Strategy. Total results were 2562 - after duplicates: 2130. The search was performed on 23/01/2024.
Database	Search	Query	Results
Medline	#1	exp Parkinson Disease/	77945
	#2	Parkinson.mp	96605
	#3	#1 OR #2	96605
	#4	exp Volatile Organic Compounds/	12472
	#5	exp Gas Chromatography-Mass Spectrometry/	53450
	#6	exp Fatty Acids, Volatile/	11111
	#7	Volatile organic compound.mp	2158
	#8	VOC.mp	8567
	#9	SCFA.mp	4060
	#10	Short chain fatty acid.mp	3886
	#11	exp Microbiota/	65011
	#12	exp Gastrointestinal Microbiome/	32963
	#13	Microbiome.mp	65646
	#14	Microbiota.mp	89746
	#15	#4 OR #5 OR #6 OR #7 OR #8 OR #9 OR #10 OR #11 OR #12 OR #13 OR #14	292383
	#16	#3 AND #15	662
Embase	#1	exp Parkinson disease/	181601
	#2	Parkinson.mp	198277
	#3	#1 OR #2	199092
	#4	exp gas chromatography/ or exp volatile organic compound/	183905
	#5	exp short chain fatty acid/	109204
	#6	Volatile organic compound.mp	22874
	#7	VOC.mp	11524
	#8	SCFA.mp	5217
	#9	Short chain fatty acid.mp	13804
	#10	exp microbiome/ or exp bacterial microbiome/	28950
	#11	exp microflora/	173621
	#12	Microbiome.mp	60739
	#13	Microbiota.mp	90510
	#14	#4 OR #5 OR #6 OR #7 OR #8 OR #9 OR #10 OR #11 OR #12 OR #13	480873
	#15	#3 AND #14	1900
Cochrane	#1
	#2
